# Supplementary material for: Phylogenomic Analysis of Global Isolates of Canid Alphaherpesvirus 1
Source: Viruses. 2020 Dec 10;12(12):1421. doi: 10.3390/v12121421 (PMC7764265; doi:10.3390/v12121421)
Supplement: Supplementary file 1 [file viruses-12-01421-s001.zip]

Archive with 5 entries (5 files):
- Figure S1.tif
- Figure S2 12.11.20.tif
- Table S1.xlsx
- Table S2.xlsx
- Table S3.csv
