# Supplementary material for: Phylogenomic Analysis of Global Isolates of Canid Alphaherpesvirus 1
Source: Viruses. 2020 Dec 10;12(12):1421. doi: 10.3390/v12121421 (PMC7764265; doi:10.3390/v12121421)
Supplement: Supplementary file 1 [file viruses-12-01421-s001.zip › Table S1.xlsx]

## Sheet: Sheet1
Gene	Unique Non-Synonymous Variants
Circ	Val12Leu, 217 Extension
RL2	Asp227 Deletion, Insertion 227 AspAsp , AspAsp227 Deletion, Glu166Lys
RS1	Asn673Asp, Thr830Ala, Ser269 Deletion, Gly640Arg, Ala1290Val, ThrThr615Thr Deletion, Ala848Val, Asn168Lys, Gly640Arg, Thr615 Deletion, Thr830Ala, Phe282Ser, SerSer272 Ser Deletion, Ile1311Val, Ser865Asn, Ala1290Asp
UL1
UL10	Arg373Gln, Ile136Phe
UL11
UL12
UL13	His69Pro, His483Tyr, Ser523Phe, Ser51Asn, Leu63Pro
UL14	Ile206Leu, Pro221Leu, Val188Ile, Phe200Leu
UL15	Asp606Tyr, Glu145Lys
UL16	Asp228Asn, Phe291Ser
UL17	Gly52Asp, Gly116Asp, Arg196Lys, Asn316Lys
UL18
UL19	Asn1217Ser, Leu336Phe, Val255Ile
UL2
UL20
UL21	His481Asn
UL22	Ser240Leu
UL23	Lys316Glu, Pro299Ser
UL24
UL25	Ile481Met
UL26	Leu288Val, Ala500Thr
UL26.5	Ala205Thr
UL27	Val618Ala
UL28	Thr194Ile, Asp441Tyr
UL29	Pro600Ser, Leu105Ser, Gly399Ser, Ser666Asn
UL3	Arg84Lys
UL30	Pro299Leu, Thr1156Asn, Lys305Arg, Ile199Thr
UL31	Gln334His
UL32	Thr437Ile, Asn435Lys
UL33	127 Extension
UL34	Ile248Thr
UL35
UL36	Asn2739Thr, Asn2747Thr, Asn2755Thr, Asn2763Thr, Asp2766Val, Ser2438Phe, Pro2715Ser, Gly2767Pro, Ile535Thr, Asp2716Glu, GluPro2808GluSer, Glu2810Lys, Asp2811ASn, Ala2812Leu, Ser2688Pro, Asp2814Val, Ser2813Arg, Pro2817Ser, Glu2818Lys, Asp2819ASn, Ala2820Leu, Gly2815Pro, Gln2551Lys, Asp169Asn, Lys2963Thr, Ser2418Asn, Ile535Thr, Val2910Leu, Glu847Lys, Asp2806Val, GluPro2768GluSer, LeuPro2720LeuSer, G…
UL37	Val787Met, Glu827Lys, Asp609Glu, Val808Phe
UL38
UL4	Gln163Arg
UL41	Glu272Asp, LeuAsp212LeuAsn, Ser269LysTyrLysAsnSer, Val258Ile
UL42	Lys223Arg, Glu24Lys
UL43	Ile324Thr, Leu49Phe
UL44	Val199Leu
UL45	Glu12Gly
UL46	Val54Ile
UL47	Asn34Asp, Lys359Arg, Ile428Leu, Lys726Glu, Asp124Tyr, Glu190Lys, Asp239Asn, Thr164Asn
UL48	Val286Ile
UL49	Asn140Ser
UL49A	Ile52Val
UL5	Lys447Glu, Arg552Lys, Leu380Phe
UL50	Pro136ProLysLeuHis, Cys277Gly, Leu113Ile, Phe288Ile, PheCys179LeuSer, SerTyr140LysHis, Ser64Asn, LysSer266LysThr, Ile219Leu, Tyr227 Deletion, Arg275Gln, Ser271Asn, Val150Ile, Glu111Lys, Cys74Ser, Pro251Gln, Thr231Ile, His139Asp, Leu134Val, Pro108Ser, Pro123Leu, Lys292Arg, Asn249Thr, Gln170Arg, Ser142Gly, Ile125Leu, His107Arg, Asp76Gly, Leu272Ser, AsnLeu167ArgMet, Glu187Gly, IleLys171IleGlu, LeuAs…
UL51	Insertion 178 Thr, Insertion 180 Lys, Leu6Phe, Ser94Asn, Phe2Leu, Met216Thr
UL52	Leu832Ser, His600Gln, Val853Ile, Ser814Asn, Val578Ile, Val564Ile, Arg552Lys, Gly94Ser, Ile887Met, Lys812Asn, Asn558Asp, His189Arg, Lys170Gln, Val686Met
UL53	Ile261Met, Val268Met, Asn100Ser, Asn67Ser
UL54
UL55	188 Extension
UL56	Pro36Ser, His134Tyr, Ser48Pro, Ser89Pro, Ser48Leu
UL6	Glu475Asp
UL7	Phe87Leu, Asn234Ser
UL8	Ile642Leu, Ser664Pro, Gln146Arg
UL9	Thr184Ala, Lys268Thr, Ala617Thr
US1	Val16Ala
US10	190 Frame Shift, Ile98Met, Ala88Thr, 192 Truncation, Asn194Lys
US2	Gly89GlyGluGluGlu, Gly89GlyGlu
US3
US4	Asn338Tyr
US6	331 Frame Shift
US7	Pro318Thr
US8	Ile440Leu, Arg23His, Leu314Ser, Ser306Leu
US8A
US9	Thr37Ile, Ile86Asn
V32	Arg80Gln, Pro24Ser
V57	Asn2Lys
V67
