# Supplementary material for: Phylogenomic Analysis of Global Isolates of Canid Alphaherpesvirus 1
Source: Viruses. 2020 Dec 10;12(12):1421. doi: 10.3390/v12121421 (PMC7764265; doi:10.3390/v12121421)
Supplement: Supplementary file 1 [file viruses-12-01421-s001.zip › Table S2.xlsx]

## Sheet: Sheet1
Isolate scanned against remaining isolates	Evidence of recombination detected (over 70% bootstrap support)
ELAL-1	BTU-1
ELAL-2	ELAL-5
ELAL-3	none
ELAL-4	none
ELAL-5	ELAL-2
ELAL-6	none
ELAL-7	V1154, V777
ELAL-8	ELAL-13
ELAL-9	none
ELAL-10	none
ELAL-11	none
ELAL-12	none
ELAL-13	ELAL-8
ELAL-14	none
ELAL-15	V1154
V1154	ELAL-7, V777
V777	V1154, ELAL-7
0-194	none
15-4016-NSW	none
BTU-1	ELAL-1
