# Supplementary material for: Phylogenomic Analysis of Global Isolates of Canid Alphaherpesvirus 1
Source: Viruses. 2020 Dec 10;12(12):1421. doi: 10.3390/v12121421 (PMC7764265; doi:10.3390/v12121421)
Supplement: Supplementary file 1 [file viruses-12-01421-s001.zip › Table S3.csv]

Description	Common Name	Max Score	Total Score	Query Cover	Per. ident	Acc. Len	Accession
Canid alphaherpesvirus 1 strain BTU-1 isolate HVC199/12, complete genome	Canid alphaherpesvirus 1	1258	4514	100%	97.81	125187	KX828242.1
Canid herpesvirus 1 strain 0194, complete genome	Canid alphaherpesvirus 1	1258	4514	100%	97.81	125171	KT819633.1
Canid alphaherpesvirus 1 strain 15-4016-NSW, complete genome	Canid alphaherpesvirus 1	808	3142	100%	96.53	125026	KY057364.1
Canid herpesvirus 1 strain V777, complete genome	Canid alphaherpesvirus 1	767	2503	100%	99.76	124744	KT819632.1
Canid herpesvirus 1 strain V1154, partial genome	Canid alphaherpesvirus 1	544	2544	100%	99.66	124123	KT819631.1
